# Supplementary material for: Sexual Niche Segregation and Gender-Specific Individual Specialisation in a Highly Dimorphic Marine Mammal
Source: PLoS One. 2015 Aug 5;10(8):e0133018. doi: 10.1371/journal.pone.0133018 (PMC4526469; doi:10.1371/journal.pone.0133018)
Supplement: S1 File — (XLSX) [file pone.0133018.s001.xlsx]

## Sheet: Sheet1
ID	Latitude	Longitude
Female	-44.4008	148.693
Female	-43.5961	146.334
Female	-43.1662	149.647
Female	-40.943	146.983
Female	-40.9427	146.985
Female	-40.9425	146.985
Female	-40.9424	146.985
Female	-40.9424	146.985
Female	-40.9424	146.985
Female	-40.9424	146.984
Female	-40.9423	146.985
Female	-40.9423	146.985
Female	-40.9423	146.985
Female	-40.9423	146.985
Female	-40.9422	146.985
Female	-40.9422	146.985
Female	-40.9422	146.985
Female	-40.9422	146.985
Female	-40.9422	146.985
Female	-40.9422	146.985
Female	-40.9422	146.985
Female	-40.9422	146.985
Female	-40.9422	146.985
Female	-40.9422	146.985
Female	-40.9422	146.985
Female	-40.9422	146.985
Female	-40.9422	146.985
Female	-40.9422	146.985
Female	-40.9422	146.985
Female	-40.9422	146.985
Female	-40.9422	146.985
Female	-40.9422	146.985
Female	-40.9422	146.985
Female	-40.9421	146.985
Female	-40.9421	146.985
Female	-40.9421	146.985
Female	-40.9421	146.985
Female	-40.9421	146.985
Female	-40.9421	146.985
Female	-40.9421	146.985
Female	-40.9421	146.985
Female	-40.9421	146.985
Female	-40.9421	146.985
Female	-40.9421	146.985
Female	-40.9421	146.985
Female	-40.9421	146.985
Female	-40.9421	146.985
Female	-40.9421	146.985
Female	-40.9421	146.985
Female	-40.9421	146.985
Female	-40.9421	146.985
Female	-40.9421	146.985
Female	-40.9421	146.985
Female	-40.9421	146.985
Female	-40.9421	146.985
Female	-40.9421	146.985
Female	-40.9421	146.985
Female	-40.9421	146.985
Female	-40.9421	146.985
Female	-40.9421	146.985
Female	-40.9421	146.985
Female	-40.9421	146.985
Female	-40.9421	146.985
Female	-40.9421	146.985
Female	-40.9421	146.985
Female	-40.9421	146.985
Female	-40.9421	146.985
Female	-40.942	146.985
Female	-40.942	146.985
Female	-40.942	146.985
Female	-40.942	146.985
Female	-40.942	146.985
Female	-40.942	146.985
Female	-40.942	146.985
Female	-40.942	146.985
Female	-40.942	146.985
Female	-40.942	146.985
Female	-40.942	146.985
Female	-40.942	146.985
Female	-40.942	146.985
Female	-40.942	146.985
Female	-40.942	146.985
Female	-40.942	146.985
Female	-40.942	146.985
Female	-40.942	146.985
Female	-40.942	146.985
Female	-40.942	146.985
Female	-40.942	146.985
Female	-40.942	146.985
Female	-40.942	146.985
Female	-40.942	146.985
Female	-40.942	146.986
Female	-40.942	146.985
Female	-40.942	146.985
Female	-40.942	146.985
Female	-40.942	146.985
Female	-40.942	146.985
Female	-40.942	146.985
Female	-40.942	146.985
Female	-40.942	146.985
Female	-40.942	146.985
Female	-40.942	146.985
Female	-40.942	146.985
Female	-40.9419	146.985
Female	-40.9419	146.985
Female	-40.9419	146.985
Female	-40.9419	146.985
Female	-40.9419	146.985
Female	-40.9419	146.985
Female	-40.9419	146.985
Female	-40.9419	146.985
Female	-40.9419	146.985
Female	-40.9419	146.985
Female	-40.9419	146.985
Female	-40.9419	146.985
Female	-40.9419	146.985
Female	-40.9419	146.985
Female	-40.9419	146.985
Female	-40.9419	146.985
Female	-40.9419	146.985
Female	-40.9419	146.985
Female	-40.9419	146.985
Female	-40.9419	146.985
Female	-40.9419	146.985
Female	-40.9418	146.985
Female	-40.9418	146.985
Female	-40.9418	146.985
Female	-40.9418	146.984
Female	-40.9418	146.985
Female	-40.9418	146.985
Female	-40.9418	146.985
Female	-40.9418	146.985
Female	-40.9418	146.985
Female	-40.9418	146.985
Female	-40.9418	146.985
Female	-40.9417	146.985
Female	-40.9417	146.986
Female	-40.9417	146.985
Female	-40.9417	146.985
Female	-40.9415	146.985
Female	-40.9414	146.984
Female	-40.9413	146.985
Female	-40.9391	146.99
Female	-40.9363	146.991
Female	-40.9339	146.977
Female	-40.9337	146.991
Female	-40.9336	146.993
Female	-40.9322	146.99
Female	-40.9305	146.971
Female	-40.9289	146.978
Female	-40.9255	146.964
Female	-40.9248	146.943
Female	-40.9237	146.999
Female	-40.9211	146.943
Female	-40.9162	146.934
Female	-40.9144	146.919
Female	-40.9141	146.996
Female	-40.913	146.998
Female	-40.9123	146.962
Female	-40.9117	146.924
Female	-40.9086	146.908
Female	-40.9078	146.999
Female	-40.9075	147.011
Female	-40.9051	146.909
Female	-40.9012	146.893
Female	-40.901	147.021
Female	-40.8994	146.893
Female	-40.8992	147.006
Female	-40.8983	146.974
Female	-40.8983	147.023
Female	-40.8982	147.039
Female	-40.8955	147.052
Female	-40.8952	147.026
Female	-40.8951	147.023
Female	-40.8937	147.016
Female	-40.8936	147.052
Female	-40.8934	147.025
Female	-40.8929	146.878
Female	-40.8924	146.882
Female	-40.8922	147.028
Female	-40.8921	147.03
Female	-40.8918	146.942
Female	-40.8914	147.03
Female	-40.8906	147.028
Female	-40.8889	147.049
Female	-40.8886	147.03
Female	-40.8874	147.045
Female	-40.8873	147.045
Female	-40.8856	147.048
Female	-40.8854	147.03
Female	-40.8851	147.012
Female	-40.8843	147.018
Female	-40.8834	147.018
Female	-40.8773	147.053
Female	-40.8772	146.935
Female	-40.8769	146.916
Female	-40.8767	147.008
Female	-40.876	146.83
Female	-40.8758	146.925
Female	-40.8754	146.913
Female	-40.8731	147.046
Female	-40.8726	146.935
Female	-40.8724	146.915
Female	-40.8719	147.06
Female	-40.8717	147.006
Female	-40.8703	146.923
Female	-40.8692	147.031
Female	-40.8685	146.927
Female	-40.8682	147.043
Female	-40.8676	146.925
Female	-40.8669	147.058
Female	-40.8668	147.051
Female	-40.8665	146.939
Female	-40.8664	146.951
Female	-40.8658	146.986
Female	-40.8657	146.999
Female	-40.8653	146.918
Female	-40.8632	147.007
Female	-40.8616	147.023
Female	-40.8602	146.915
Female	-40.8601	146.837
Female	-40.8566	147.001
Female	-40.8559	146.987
Female	-40.8558	146.931
Female	-40.8557	146.987
Female	-40.8555	146.927
Female	-40.8554	146.986
Female	-40.8553	146.984
Female	-40.8549	146.986
Female	-40.8549	146.983
Female	-40.8549	146.938
Female	-40.8537	146.984
Female	-40.8533	146.987
Female	-40.853	146.962
Female	-40.8528	146.983
Female	-40.8524	147.026
Female	-40.8521	146.979
Female	-40.8514	146.971
Female	-40.8514	146.972
Female	-40.8513	147.001
Female	-40.8506	146.928
Female	-40.8475	146.971
Female	-40.8473	146.981
Female	-40.8471	146.931
Female	-40.847	146.978
Female	-40.8469	146.976
Female	-40.8468	146.932
Female	-40.8466	146.977
Female	-40.8465	146.976
Female	-40.8464	146.979
Female	-40.8453	146.933
Female	-40.8452	146.979
Female	-40.8446	146.934
Female	-40.8443	146.976
Female	-40.8443	147.008
Female	-40.8439	146.98
Female	-40.843	146.779
Female	-40.8425	146.953
Female	-40.8421	146.982
Female	-40.8418	146.952
Female	-40.8416	146.961
Female	-40.8414	146.954
Female	-40.8405	146.959
Female	-40.8404	146.955
Female	-40.8403	146.955
Female	-40.8401	146.957
Female	-40.8392	146.804
Female	-40.8377	146.96
Female	-40.8369	146.976
Female	-40.8366	146.96
Female	-40.8362	146.96
Female	-40.8357	146.959
Female	-40.834	147.001
Female	-40.8336	146.962
Female	-40.8326	146.966
Female	-40.8323	146.978
Female	-40.8305	146.97
Female	-40.8301	147.004
Female	-40.8297	146.973
Female	-40.8296	146.966
Female	-40.8294	146.969
Female	-40.8283	147.01
Female	-40.8275	146.929
Female	-40.8274	146.782
Female	-40.8261	146.892
Female	-40.8248	146.969
Female	-40.8242	146.995
Female	-40.8217	146.98
Female	-40.8214	147.012
Female	-40.8205	147.011
Female	-40.82	147.039
Female	-40.8198	146.93
Female	-40.8165	147.014
Female	-40.8159	147.013
Female	-40.8153	147.009
Female	-40.815	147.012
Female	-40.8149	147.011
Female	-40.8146	147.013
Female	-40.8143	147.003
Female	-40.814	147.01
Female	-40.8137	147.009
Female	-40.8134	147.014
Female	-40.8133	147.01
Female	-40.8133	147.007
Female	-40.8131	147.004
Female	-40.8125	146.99
Female	-40.8123	147.013
Female	-40.8116	146.987
Female	-40.8115	146.988
Female	-40.8109	146.988
Female	-40.8094	147.009
Female	-40.8089	147.007
Female	-40.8088	146.891
Female	-40.8072	147.007
Female	-40.8067	147.007
Female	-40.8065	146.901
Female	-40.8059	147.007
Female	-40.8058	147.006
Female	-40.8058	147.007
Female	-40.8057	147.005
Female	-40.8057	147.006
Female	-40.8054	147.007
Female	-40.8051	146.716
Female	-40.8047	146.743
Female	-40.8042	147.006
Female	-40.8039	147.008
Female	-40.8038	147.006
Female	-40.8005	147.041
Female	-40.7925	146.916
Female	-40.7915	146.883
Female	-40.7768	146.669
Female	-40.7715	146.898
Female	-40.7708	146.899
Female	-40.7699	146.9
Female	-40.7683	146.699
Female	-40.7672	147.036
Female	-40.758	146.635
Female	-40.7574	146.879
Female	-40.7528	145.46
Female	-40.7461	145.297
Female	-40.7458	146.675
Female	-40.7422	145.311
Female	-40.7409	145.285
Female	-40.7408	145.303
Female	-40.7395	146.871
Female	-40.7394	145.305
Female	-40.7394	145.306
Female	-40.7393	145.3
Female	-40.7382	145.3
Female	-40.7378	145.299
Female	-40.7373	147.03
Female	-40.7371	145.299
Female	-40.7369	145.298
Female	-40.7369	145.298
Female	-40.7369	145.298
Female	-40.7369	145.298
Female	-40.7368	145.298
Female	-40.7368	145.3
Female	-40.7368	145.3
Female	-40.7367	145.298
Female	-40.7367	145.297
Female	-40.7367	145.298
Female	-40.7367	145.298
Female	-40.7366	145.298
Female	-40.7366	145.298
Female	-40.7366	145.298
Female	-40.7366	145.299
Female	-40.7366	145.298
Female	-40.7366	145.298
Female	-40.7366	145.3
Female	-40.7366	145.298
Female	-40.7365	145.298
Female	-40.7365	145.299
Female	-40.7365	145.298
Female	-40.7365	145.298
Female	-40.7365	145.298
Female	-40.7365	145.298
Female	-40.7365	145.298
Female	-40.7365	145.298
Female	-40.7365	145.298
Female	-40.7364	145.299
Female	-40.7364	145.298
Female	-40.7364	145.304
Female	-40.7364	145.298
Female	-40.7364	145.298
Female	-40.7364	145.298
Female	-40.7364	145.298
Female	-40.7364	145.303
Female	-40.7363	145.298
Female	-40.7363	145.299
Female	-40.7363	145.298
Female	-40.7363	145.298
Female	-40.7363	145.299
Female	-40.7363	145.298
Female	-40.7362	145.298
Female	-40.7362	145.298
Female	-40.7362	145.298
Female	-40.7362	145.298
Female	-40.7362	145.298
Female	-40.7361	145.295
Female	-40.736	145.303
Female	-40.7359	145.298
Female	-40.7359	145.299
Female	-40.7359	145.298
Female	-40.7359	145.297
Female	-40.7358	145.298
Female	-40.7357	145.298
Female	-40.7356	145.299
Female	-40.7356	145.299
Female	-40.7356	145.297
Female	-40.7355	145.296
Female	-40.7355	145.297
Female	-40.7346	145.305
Female	-40.7344	145.296
Female	-40.7328	146.661
Female	-40.7224	145.729
Female	-40.7184	145.32
Female	-40.7162	145.675
Female	-40.7161	145.324
Female	-40.7133	145.698
Female	-40.7131	147.034
Female	-40.712	145.72
Female	-40.7109	145.567
Female	-40.7096	146.851
Female	-40.7076	146.862
Female	-40.7058	146.563
Female	-40.6979	146.623
Female	-40.6978	146.869
Female	-40.6974	146.859
Female	-40.6966	146.86
Female	-40.6962	146.871
Female	-40.6956	146.859
Female	-40.6941	146.858
Female	-40.691	146.875
Female	-40.6863	146.874
Female	-40.6825	146.875
Female	-40.6811	149.128
Female	-40.68	146.875
Female	-40.6784	146.876
Female	-40.674	147.043
Female	-40.6731	146.512
Female	-40.6697	146.881
Female	-40.6671	147.044
Female	-40.664	146.551
Female	-40.6635	146.884
Female	-40.6603	146.549
Female	-40.6599	146.549
Female	-40.6588	146.55
Female	-40.657	146.885
Female	-40.6562	146.887
Female	-40.6561	146.889
Female	-40.6557	146.891
Female	-40.6537	146.898
Female	-40.6515	146.902
Female	-40.6481	146.57
Female	-40.6459	147.051
Female	-40.6448	146.912
Female	-40.644	146.917
Female	-40.6411	146.81
Female	-40.639	146.556
Female	-40.6359	146.919
Female	-40.6328	145.718
Female	-40.6311	147.066
Female	-40.6278	145.52
Female	-40.6274	146.56
Female	-40.6268	146.562
Female	-40.6251	146.517
Female	-40.6235	146.435
Female	-40.6231	145.525
Female	-40.6222	146.506
Female	-40.6207	146.795
Female	-40.6207	146.436
Female	-40.6203	146.43
Female	-40.6176	146.442
Female	-40.6169	146.909
Female	-40.6158	146.794
Female	-40.6153	146.453
Female	-40.6147	146.901
Female	-40.6143	146.896
Female	-40.614	146.448
Female	-40.6127	146.512
Female	-40.6123	146.792
Female	-40.6111	146.425
Female	-40.6101	146.491
Female	-40.6079	145.827
Female	-40.6067	146.513
Female	-40.6062	146.415
Female	-40.6058	146.415
Female	-40.6053	146.513
Female	-40.6052	146.511
Female	-40.6052	146.519
Female	-40.6049	146.51
Female	-40.6032	146.517
Female	-40.6031	145.804
Female	-40.6023	145.817
Female	-40.6023	146.527
Female	-40.602	147.001
Female	-40.6013	147.006
Female	-40.601	146.91
Female	-40.6008	147.05
Female	-40.6008	147.058
Female	-40.6007	147.006
Female	-40.6007	147.046
Female	-40.6007	147.04
Female	-40.5996	147.003
Female	-40.5995	147.005
Female	-40.599	145.711
Female	-40.5982	146.502
Female	-40.598	146.522
Female	-40.597	146.993
Female	-40.5965	146.991
Female	-40.5958	146.498
Female	-40.5957	147.027
Female	-40.5953	147.021
Female	-40.5952	146.496
Female	-40.5945	145.866
Female	-40.5945	146.55
Female	-40.5942	146.995
Female	-40.5936	147.018
Female	-40.5934	145.801
Female	-40.5933	146.919
Female	-40.5924	146.485
Female	-40.5922	146.916
Female	-40.5918	146.92
Female	-40.5916	147.013
Female	-40.5911	145.725
Female	-40.5892	145.793
Female	-40.5889	146.491
Female	-40.5884	147.093
Female	-40.5876	146.985
Female	-40.5873	146.979
Female	-40.587	146.967
Female	-40.5869	146.996
Female	-40.5867	146.966
Female	-40.5859	145.821
Female	-40.5852	146.471
Female	-40.585	146.996
Female	-40.583	146.993
Female	-40.582	146.899
Female	-40.5782	146.598
Female	-40.5759	146.45
Female	-40.5755	145.743
Female	-40.5741	146.515
Female	-40.5737	147.098
Female	-40.5707	145.91
Female	-40.5665	146.507
Female	-40.5663	147.103
Female	-40.5661	147.105
Female	-40.5657	146.403
Female	-40.562	147.078
Female	-40.5616	146.396
Female	-40.5562	146.343
Female	-40.5548	146.341
Female	-40.5548	146.35
Female	-40.5547	146.35
Female	-40.554	146.345
Female	-40.5515	146.342
Female	-40.549	146.349
Female	-40.549	145.762
Female	-40.5483	145.831
Female	-40.5481	146.341
Female	-40.5472	146.503
Female	-40.5472	146.352
Female	-40.5463	146.342
Female	-40.5444	146.351
Female	-40.5392	147.08
Female	-40.5373	145.887
Female	-40.5363	146.355
Female	-40.5362	146.556
Female	-40.5346	146.354
Female	-40.5343	146.501
Female	-40.5328	146.513
Female	-40.5217	146.628
Female	-40.5199	146.514
Female	-40.5178	146.509
Female	-40.5175	146.468
Female	-40.5173	146.467
Female	-40.5157	146.525
Female	-40.5144	146.614
Female	-40.5136	146.507
Female	-40.5112	146.452
Female	-40.5087	146.327
Female	-40.5081	146.524
Female	-40.5075	146.526
Female	-40.5066	146.529
Female	-40.5057	146.536
Female	-40.5053	146.521
Female	-40.504	146.535
Female	-40.5035	146.526
Female	-40.5018	146.518
Female	-40.5003	145.686
Female	-40.5	146.522
Female	-40.4997	146.481
Female	-40.4996	146.451
Female	-40.4996	146.456
Female	-40.4992	146.45
Female	-40.4982	146.489
Female	-40.4982	146.454
Female	-40.4971	146.45
Female	-40.497	146.613
Female	-40.4968	146.502
Female	-40.4961	146.613
Female	-40.4959	146.452
Female	-40.495	146.52
Female	-40.4942	146.609
Female	-40.4923	146.589
Female	-40.4919	146.517
Female	-40.4884	146.31
Female	-40.4869	146.552
Female	-40.4849	146.518
Female	-40.4843	146.307
Female	-40.4819	146.505
Female	-40.4808	146.516
Female	-40.4807	145.934
Female	-40.4797	146.499
Female	-40.4795	146.503
Female	-40.4769	146.496
Female	-40.4749	146.507
Female	-40.4743	146.505
Female	-40.4688	146.343
Female	-40.4675	146.521
Female	-40.4655	146.523
Female	-40.4627	146.498
Female	-40.4608	146.509
Female	-40.4607	146.446
Female	-40.459	146.525
Female	-40.4583	146.336
Female	-40.4571	146.525
Female	-40.4538	146.509
Female	-40.4507	146.527
Female	-40.4487	146.526
Female	-40.4461	146.453
Female	-40.4451	146.457
Female	-40.4445	146.456
Female	-40.4384	145.89
Female	-40.4374	146.263
Female	-40.4351	146.261
Female	-40.4325	146.519
Female	-40.4323	146.26
Female	-40.4292	146.258
Female	-40.427	146.256
Female	-40.4189	146.25
Female	-40.4176	146.522
Female	-40.4136	146.524
Female	-40.4076	146.243
Female	-40.4028	146.501
Female	-40.3993	146.28
Female	-40.3984	146.524
Female	-40.3936	146.527
Female	-40.3926	146.504
Female	-40.3876	145.946
Female	-40.3871	146.229
Female	-40.3779	146.261
Female	-40.3772	146.262
Female	-40.3763	146.253
Female	-40.3733	146.267
Female	-40.3725	146.243
Female	-40.3718	146.247
Female	-40.3684	146.271
Female	-40.3671	146.23
Female	-40.3666	146.326
Female	-40.3575	146.33
Female	-40.3449	146.329
Female	-40.3414	146.329
Female	-40.3262	146.321
Female	-40.3248	146.334
Female	-40.3244	146.335
Female	-40.3094	146.291
Female	-40.2978	146.359
Female	-40.297	146.36
Female	-40.288	146.533
Female	-40.288	146.527
Female	-40.2852	146.361
Female	-40.2779	145.769
Female	-40.2767	146.349
Female	-40.2681	146.344
Female	-40.2615	146.351
Female	-40.244	146.29
Female	-40.242	146.541
Female	-40.2199	146.541
Female	-40.1989	146.526
Female	-40.1771	146.284
Female	-40.1676	146.532
Female	-40.162	146.523
Female	-40.1611	146.281
Female	-40.1563	146.425
Female	-40.152	146.44
Female	-40.1492	146.503
Female	-40.1487	146.492
Female	-40.1459	146.5
Female	-40.1269	146.498
Female	-40.1117	146.272
Female	-40.1115	146.324
Female	-40.1086	146.479
Female	-40.1047	146.299
Female	-40.1042	146.485
Female	-40.102	146.468
Female	-40.0939	145.604
Female	-40.0934	145.603
Female	-40.0886	145.611
Female	-40.0843	146.485
Female	-40.0842	146.322
Female	-40.0834	146.486
Female	-40.0829	145.597
Female	-40.0826	146.507
Female	-40.0821	145.667
Female	-40.0811	146.502
Female	-40.0805	146.495
Female	-40.0789	146.471
Female	-40.0769	145.605
Female	-40.0754	145.589
Female	-40.0718	146.469
Female	-40.0693	146.467
Female	-40.062	145.614
Female	-40.0538	146.47
Female	-40.0467	146.457
Female	-40.0444	145.85
Female	-40.0406	145.859
Female	-40.0315	146.459
Female	-40.031	145.646
Female	-40.0285	145.719
Female	-40.027	145.713
Female	-40.0267	145.711
Female	-40.0265	145.727
Female	-40.0211	146.525
Female	-40.0195	145.715
Female	-40.0188	145.685
Female	-40.0187	145.689
Female	-40.0184	146.231
Female	-40.018	146.426
Female	-40.018	145.685
Female	-40.017	145.702
Female	-40.016	145.693
Female	-40.012	146.412
Female	-40.0089	145.674
Female	-40.0058	146.448
Female	-40.0012	145.661
Female	-40.0007	145.658
Female	-39.9977	146.215
Female	-39.993	145.677
Female	-39.9914	146.296
Female	-39.987	146.431
Female	-39.9868	145.698
Female	-39.9848	145.703
Female	-39.9847	145.65
Female	-39.9824	146.307
Female	-39.982	146.431
Female	-39.9793	146.295
Female	-39.9787	146.1
Female	-39.9783	146.53
Female	-39.9775	145.712
Female	-39.9747	146.34
Female	-39.9746	146.341
Female	-39.9741	146.106
Female	-39.9732	146.337
Female	-39.9729	146.294
Female	-39.9724	146.088
Female	-39.9723	146.344
Female	-39.9721	146.343
Female	-39.9721	146.344
Female	-39.9715	146.341
Female	-39.9714	146.336
Female	-39.9712	146.187
Female	-39.971	146.29
Female	-39.9709	146.344
Female	-39.9709	146.086
Female	-39.9705	146.346
Female	-39.9699	146.346
Female	-39.9694	146.354
Female	-39.9691	146.337
Female	-39.9679	146.348
Female	-39.9669	146.281
Female	-39.9668	146.356
Female	-39.9664	146.085
Female	-39.9646	146.283
Female	-39.964	146.278
Female	-39.9633	145.726
Female	-39.9627	146.113
Female	-39.9627	146.085
Female	-39.9619	146.276
Female	-39.9611	146.182
Female	-39.9604	145.764
Female	-39.9599	146.406
Female	-39.9593	146.004
Female	-39.9589	146.349
Female	-39.9581	146.083
Female	-39.958	145.73
Female	-39.9571	146.419
Female	-39.9562	146.143
Female	-39.9559	146.262
Female	-39.9557	146.275
Female	-39.9554	146.266
Female	-39.9543	146.27
Female	-39.9542	146.259
Female	-39.9524	146.269
Female	-39.9521	146.265
Female	-39.9517	146.014
Female	-39.9514	146.273
Female	-39.9511	146.273
Female	-39.951	146.266
Female	-39.9506	145.72
Female	-39.9505	146.269
Female	-39.9504	146.271
Female	-39.9492	146.309
Female	-39.9489	146.26
Female	-39.9483	146.267
Female	-39.9474	146.012
Female	-39.947	146.311
Female	-39.9458	146.305
Female	-39.9451	143.198
Female	-39.9431	146.282
Female	-39.942	146.009
Female	-39.9397	146.281
Female	-39.9396	146.277
Female	-39.9387	146.279
Female	-39.9375	146.272
Female	-39.9367	146.272
Female	-39.9364	146.316
Female	-39.9349	145.991
Female	-39.9291	146.027
Female	-39.9275	146.045
Female	-39.9274	146.029
Female	-39.9269	146.028
Female	-39.9269	146.061
Female	-39.9266	146.162
Female	-39.9266	146.017
Female	-39.9266	146.058
Female	-39.9263	146.166
Female	-39.9259	146.041
Female	-39.9251	146.026
Female	-39.9246	146.053
Female	-39.9246	146.049
Female	-39.9243	145.678
Female	-39.9243	146.034
Female	-39.924	146.051
Female	-39.9231	146.048
Female	-39.9226	146.064
Female	-39.9223	146.164
Female	-39.922	146.415
Female	-39.9203	146.052
Female	-39.919	146.161
Female	-39.919	145.675
Female	-39.9146	146.009
Female	-39.9143	146.013
Female	-39.9143	145.975
Female	-39.9142	146.01
Female	-39.9135	145.973
Female	-39.9119	145.777
Female	-39.9114	145.999
Female	-39.9109	145.95
Female	-39.9098	145.97
Female	-39.9067	145.967
Female	-39.9064	145.939
Female	-39.9064	146.25
Female	-39.9056	145.965
Female	-39.9052	146.25
Female	-39.9048	146.25
Female	-39.9037	145.683
Female	-39.9004	145.924
Female	-39.9	145.923
Female	-39.8991	145.802
Female	-39.8965	146.162
Female	-39.8958	145.927
Female	-39.8937	146.02
Female	-39.8925	145.787
Female	-39.8912	145.797
Female	-39.8909	146.168
Female	-39.8906	146.02
Female	-39.8899	146.023
Female	-39.8885	145.726
Female	-39.8883	145.748
Female	-39.8871	145.73
Female	-39.8849	145.735
Female	-39.8838	145.724
Female	-39.8836	145.723
Female	-39.8833	145.748
Female	-39.883	145.935
Female	-39.8829	146.54
Female	-39.8813	145.934
Female	-39.881	143.124
Female	-39.8795	145.757
Female	-39.8787	145.935
Female	-39.8775	145.757
Female	-39.8771	145.797
Female	-39.8771	145.935
Female	-39.8757	146.246
Female	-39.8755	145.765
Female	-39.8751	145.717
Female	-39.8745	145.862
Female	-39.8741	145.719
Female	-39.8728	145.768
Female	-39.8726	145.724
Female	-39.8719	145.874
Female	-39.8717	145.934
Female	-39.8712	145.708
Female	-39.8712	145.717
Female	-39.8712	145.813
Female	-39.8706	145.756
Female	-39.8702	145.828
Female	-39.8701	145.867
Female	-39.8687	145.827
Female	-39.8686	145.705
Female	-39.8685	145.695
Female	-39.8682	145.718
Female	-39.8678	145.885
Female	-39.8674	145.89
Female	-39.8673	145.847
Female	-39.867	145.696
Female	-39.8668	145.851
Female	-39.866	145.758
Female	-39.866	145.887
Female	-39.8652	145.786
Female	-39.8647	145.68
Female	-39.8633	145.893
Female	-39.8633	145.889
Female	-39.8627	145.892
Female	-39.8624	145.865
Female	-39.8623	145.86
Female	-39.8622	145.935
Female	-39.8622	145.888
Female	-39.8622	145.86
Female	-39.8621	145.857
Female	-39.8619	145.762
Female	-39.861	145.756
Female	-39.8605	145.856
Female	-39.8604	145.678
Female	-39.8602	145.764
Female	-39.8602	145.752
Female	-39.8601	145.929
Female	-39.8601	145.941
Female	-39.86	145.802
Female	-39.8599	145.885
Female	-39.8596	145.756
Female	-39.8595	145.874
Female	-39.8595	146.039
Female	-39.8594	145.857
Female	-39.8587	145.834
Female	-39.8586	145.858
Female	-39.8582	145.758
Female	-39.8579	145.77
Female	-39.8579	145.853
Female	-39.8576	145.899
Female	-39.8576	145.834
Female	-39.8576	145.859
Female	-39.8576	145.856
Female	-39.8573	145.88
Female	-39.857	145.864
Female	-39.8568	145.933
Female	-39.8568	145.887
Female	-39.8561	145.711
Female	-39.8559	146.047
Female	-39.8556	145.86
Female	-39.8546	145.877
Female	-39.8545	145.872
Female	-39.8545	145.805
Female	-39.8529	145.873
Female	-39.8522	145.832
Female	-39.852	145.674
Female	-39.852	145.666
Female	-39.8506	145.896
Female	-39.8505	145.896
Female	-39.8497	145.898
Female	-39.8496	145.897
Female	-39.8494	145.673
Female	-39.8487	146.045
Female	-39.8487	145.845
Female	-39.8486	145.673
Female	-39.8485	145.837
Female	-39.848	145.794
Female	-39.8479	145.817
Female	-39.8477	145.819
Female	-39.8474	145.799
Female	-39.8474	145.765
Female	-39.8471	145.903
Female	-39.847	145.845
Female	-39.8469	145.82
Female	-39.8466	145.846
Female	-39.8461	145.82
Female	-39.8461	145.818
Female	-39.8459	145.817
Female	-39.8459	145.82
Female	-39.8458	145.819
Female	-39.8458	145.796
Female	-39.8457	145.71
Female	-39.8457	145.806
Female	-39.8456	145.82
Female	-39.8455	145.7
Female	-39.8454	145.819
Female	-39.8454	145.863
Female	-39.8453	145.819
Female	-39.8452	145.817
Female	-39.8451	145.817
Female	-39.845	145.819
Female	-39.845	145.819
Female	-39.8449	145.818
Female	-39.8448	145.823
Female	-39.8446	145.819
Female	-39.8446	145.818
Female	-39.8445	145.669
Female	-39.8444	145.794
Female	-39.8444	145.819
Female	-39.8443	145.817
Female	-39.8443	145.818
Female	-39.8443	145.818
Female	-39.8443	145.818
Female	-39.844	145.818
Female	-39.8439	145.818
Female	-39.8439	145.818
Female	-39.8439	145.818
Female	-39.8438	145.819
Female	-39.8435	145.818
Female	-39.8435	145.821
Female	-39.8427	145.819
Female	-39.8425	145.903
Female	-39.8425	145.902
Female	-39.8424	145.914
Female	-39.8423	145.83
Female	-39.8423	145.832
Female	-39.8421	145.784
Female	-39.842	145.835
Female	-39.8402	145.969
Female	-39.839	145.819
Female	-39.8389	145.66
Female	-39.8378	145.843
Female	-39.8354	145.974
Female	-39.8351	146.392
Female	-39.8349	145.836
Female	-39.8348	145.835
Female	-39.8345	145.743
Female	-39.8344	145.775
Female	-39.8339	145.84
Female	-39.8338	145.753
Female	-39.8335	145.831
Female	-39.8331	145.828
Female	-39.833	145.84
Female	-39.8329	145.769
Female	-39.8324	145.787
Female	-39.8323	146.539
Female	-39.831	145.81
Female	-39.8295	146.06
Female	-39.8294	145.899
Female	-39.8279	145.725
Female	-39.8278	145.838
Female	-39.8276	146.221
Female	-39.8263	145.836
Female	-39.825	145.722
Female	-39.825	145.899
Female	-39.825	146.07
Female	-39.8248	145.724
Female	-39.8245	145.707
Female	-39.8243	145.9
Female	-39.8236	146.078
Female	-39.8226	145.865
Female	-39.822	145.852
Female	-39.8219	145.718
Female	-39.8213	145.649
Female	-39.8206	145.945
Female	-39.8205	145.703
Female	-39.8205	145.958
Female	-39.8194	146.229
Female	-39.817	145.694
Female	-39.8168	145.704
Female	-39.8164	146.11
Female	-39.8161	145.722
Female	-39.816	145.806
Female	-39.816	145.668
Female	-39.8159	145.693
Female	-39.815	145.773
Female	-39.8138	145.709
Female	-39.8132	145.851
Female	-39.8132	145.764
Female	-39.8126	145.762
Female	-39.8124	145.721
Female	-39.8123	145.759
Female	-39.8121	145.906
Female	-39.8114	145.708
Female	-39.8111	145.958
Female	-39.8107	145.752
Female	-39.8103	145.721
Female	-39.8097	145.748
Female	-39.8087	145.672
Female	-39.8085	146.004
Female	-39.8083	145.727
Female	-39.808	145.736
Female	-39.8074	145.658
Female	-39.8072	146.017
Female	-39.8057	145.731
Female	-39.8056	145.659
Female	-39.8054	145.749
Female	-39.8049	145.684
Female	-39.8048	145.66
Female	-39.8045	145.787
Female	-39.8043	145.786
Female	-39.8035	145.663
Female	-39.8032	145.787
Female	-39.803	145.721
Female	-39.8029	145.664
Female	-39.8019	145.673
Female	-39.8016	145.67
Female	-39.8013	145.841
Female	-39.7988	145.957
Female	-39.7937	145.91
Female	-39.7926	145.835
Female	-39.7901	146.008
Female	-39.789	146.111
Female	-39.7875	146.011
Female	-39.7842	146.123
Female	-39.784	146.077
Female	-39.7837	145.917
Female	-39.7836	146.016
Female	-39.781	145.919
Female	-39.781	145.756
Female	-39.7789	146.021
Female	-39.7785	145.921
Female	-39.7779	145.737
Female	-39.7764	145.923
Female	-39.7749	145.813
Female	-39.7748	146.023
Female	-39.7745	145.926
Female	-39.7734	145.773
Female	-39.7716	146.027
Female	-39.7715	145.743
Female	-39.7706	146.027
Female	-39.7664	145.933
Female	-39.7661	146.029
Female	-39.7648	145.758
Female	-39.7632	145.757
Female	-39.7631	145.773
Female	-39.7628	145.827
Female	-39.7627	145.938
Female	-39.761	145.943
Female	-39.7592	145.768
Female	-39.7579	146.027
Female	-39.7576	145.948
Female	-39.7549	145.787
Female	-39.7543	146.232
Female	-39.7539	146.095
Female	-39.7536	145.952
Female	-39.7528	146.367
Female	-39.7478	146.578
Female	-39.746	145.771
Female	-39.7452	145.96
Female	-39.7438	146.577
Female	-39.7437	145.925
Female	-39.7415	146.107
Female	-39.7392	145.762
Female	-39.7388	145.965
Female	-39.7365	146.036
Female	-39.7332	145.982
Female	-39.7328	145.973
Female	-39.7306	145.767
Female	-39.7305	146.58
Female	-39.7303	146.583
Female	-39.7273	146.048
Female	-39.7272	145.978
Female	-39.726	146.586
Female	-39.7234	145.807
Female	-39.7219	146.13
Female	-39.7217	145.984
Female	-39.7206	146.357
Female	-39.7203	146.653
Female	-39.7194	145.86
Female	-39.7177	145.988
Female	-39.7161	146.619
Female	-39.716	146.238
Female	-39.7158	146.58
Female	-39.7158	146.24
Female	-39.7149	146.625
Female	-39.7147	146.661
Female	-39.713	146.228
Female	-39.7122	145.991
Female	-39.7103	146.241
Female	-39.7075	145.766
Female	-39.7057	145.994
Female	-39.7042	145.768
Female	-39.7039	146.668
Female	-39.7038	146.597
Female	-39.7036	146.601
Female	-39.7035	146.246
Female	-39.7026	146.485
Female	-39.7019	146.607
Female	-39.6987	146.674
Female	-39.6984	146.638
Female	-39.694	146.691
Female	-39.6934	146.248
Female	-39.6933	146.477
Female	-39.6923	146.679
Female	-39.6909	146.648
Female	-39.69	146.553
Female	-39.6892	146.696
Female	-39.6889	146.004
Female	-39.6889	146.687
Female	-39.6887	146.672
Female	-39.6874	146.644
Female	-39.6848	146.008
Female	-39.6824	146.662
Female	-39.6822	146.541
Female	-39.6814	146.347
Female	-39.6812	145.887
Female	-39.68	146.671
Female	-39.6799	146.014
Female	-39.678	146.706
Female	-39.6773	146.702
Female	-39.676	146.018
Female	-39.6725	146.63
Female	-39.672	145.896
Female	-39.6718	146.152
Female	-39.6694	146.024
Female	-39.668	146.63
Female	-39.6647	146.139
Female	-39.6639	146.592
Female	-39.6639	146.028
Female	-39.6638	146.451
Female	-39.6633	146.663
Female	-39.6625	146.582
Female	-39.6624	146.665
Female	-39.6584	146.244
Female	-39.6561	146.034
Female	-39.6488	146.246
Female	-39.6483	146.041
Female	-39.6467	146.342
Female	-39.6459	146.541
Female	-39.6446	146.514
Female	-39.6445	146.514
Female	-39.643	146.505
Female	-39.6414	146.046
Female	-39.6411	146.517
Female	-39.6393	146.504
Female	-39.6382	146.546
Female	-39.6374	145.806
Female	-39.6346	146.075
Female	-39.6335	146.25
Female	-39.6333	146.504
Female	-39.6323	146.499
Female	-39.6289	146.545
Female	-39.628	145.934
Female	-39.6274	146.554
Female	-39.6274	145.936
Female	-39.6272	146.433
Female	-39.627	146.506
Female	-39.6267	146.509
Female	-39.6254	146.497
Female	-39.6248	146.511
Female	-39.6235	146.512
Female	-39.6218	146.496
Female	-39.6215	146.528
Female	-39.6212	146.058
Female	-39.6203	146.503
Female	-39.6193	146.564
Female	-39.6191	145.901
Female	-39.6191	146.549
Female	-39.6189	145.942
Female	-39.6187	146.561
Female	-39.6184	146.536
Female	-39.6183	146.502
Female	-39.6183	146.539
Female	-39.6182	146.535
Female	-39.618	146.563
Female	-39.6177	146.541
Female	-39.617	146.527
Female	-39.6169	146.522
Female	-39.6163	146.503
Female	-39.6161	146.536
Female	-39.615	146.503
Female	-39.6146	146.56
Female	-39.6142	146.508
Female	-39.6137	145.8
Female	-39.6133	146.536
Female	-39.6126	146.498
Female	-39.6109	146.503
Female	-39.6084	145.831
Female	-39.6072	146.505
Female	-39.6068	146.491
Female	-39.6059	146.498
Female	-39.6039	146.496
Female	-39.6038	146.493
Female	-39.6038	146.494
Female	-39.603	146.495
Female	-39.6027	146.511
Female	-39.6027	146.505
Female	-39.6019	146.507
Female	-39.6017	145.961
Female	-39.6017	146.508
Female	-39.6004	146.479
Female	-39.5988	146.485
Female	-39.5983	146.498
Female	-39.5983	146.483
Female	-39.5974	146.483
Female	-39.5966	146.07
Female	-39.5964	146.503
Female	-39.5955	146.477
Female	-39.5945	146.492
Female	-39.5943	146.492
Female	-39.5919	146.471
Female	-39.5919	146.484
Female	-39.5915	146.486
Female	-39.5914	146.502
Female	-39.5911	146.247
Female	-39.5909	146.484
Female	-39.588	146.074
Female	-39.5865	146.488
Female	-39.5856	146.5
Female	-39.5841	146.477
Female	-39.5817	146.476
Female	-39.5795	146.502
Female	-39.5777	146.117
Female	-39.577	146.467
Female	-39.5766	146.464
Female	-39.5758	146.477
Female	-39.5753	146.422
Female	-39.5738	146.478
Female	-39.5716	146.411
Female	-39.571	146.465
Female	-39.5701	146.493
Female	-39.5683	146.03
Female	-39.5665	146.408
Female	-39.5659	146.501
Female	-39.5626	146.473
Female	-39.5623	146.413
Female	-39.562	146.48
Female	-39.5618	146.487
Female	-39.5612	146.408
Female	-39.561	146.487
Female	-39.5606	146.427
Female	-39.5603	146.478
Female	-39.5599	146.484
Female	-39.5598	146.488
Female	-39.5595	145.851
Female	-39.5591	146.5
Female	-39.559	146.491
Female	-39.5587	146.031
Female	-39.5582	146.506
Female	-39.5579	146.483
Female	-39.5578	146.472
Female	-39.5574	146.138
Female	-39.5572	146.459
Female	-39.5568	146.41
Female	-39.5567	146.42
Female	-39.5559	146.414
Female	-39.5554	146.489
Female	-39.5553	146.489
Female	-39.555	146.47
Female	-39.555	146.494
Female	-39.5547	146.515
Female	-39.5547	146.489
Female	-39.5546	146.434
Female	-39.5546	146.051
Female	-39.5543	146.494
Female	-39.5539	146.486
Female	-39.5539	146.466
Female	-39.5535	146.471
Female	-39.5534	146.483
Female	-39.5531	146.485
Female	-39.553	146.26
Female	-39.5524	146.414
Female	-39.5522	146.476
Female	-39.5521	146.48
Female	-39.5521	146.472
Female	-39.5519	146.535
Female	-39.5518	146.481
Female	-39.5518	146.479
Female	-39.5515	146.477
Female	-39.5515	143.126
Female	-39.5511	146.482
Female	-39.551	146.476
Female	-39.5509	146.465
Female	-39.5508	146.485
Female	-39.5508	146.484
Female	-39.5506	146.018
Female	-39.5505	146.474
Female	-39.5504	146.485
Female	-39.5499	146.409
Female	-39.5497	146.471
Female	-39.5493	146.48
Female	-39.5493	146.456
Female	-39.5489	146.456
Female	-39.5487	146.464
Female	-39.5485	146.478
Female	-39.5482	146.474
Female	-39.548	146.47
Female	-39.548	146.478
Female	-39.5476	146.422
Female	-39.5475	146.495
Female	-39.5475	146.411
Female	-39.5474	146.413
Female	-39.5473	146.48
Female	-39.5472	146.471
Female	-39.5471	146.055
Female	-39.5468	146.45
Female	-39.5465	146.474
Female	-39.5465	146.427
Female	-39.5462	146.446
Female	-39.5454	146.414
Female	-39.5449	146.379
Female	-39.5448	146.399
Female	-39.5447	146.481
Female	-39.5443	146.398
Female	-39.5441	146.454
Female	-39.544	146.399
Female	-39.5439	146.544
Female	-39.5438	146.451
Female	-39.5437	146.453
Female	-39.5435	146.486
Female	-39.5435	146.174
Female	-39.5426	146.547
Female	-39.5423	146.395
Female	-39.542	146.476
Female	-39.5418	146.445
Female	-39.5416	146.509
Female	-39.5414	146.489
Female	-39.5413	146.361
Female	-39.5412	146.454
Female	-39.541	146.4
Female	-39.541	146.472
Female	-39.5408	146.473
Female	-39.5407	146.449
Female	-39.5407	146.058
Female	-39.5403	146.448
Female	-39.5401	146.45
Female	-39.5398	146.477
Female	-39.5398	146.55
Female	-39.5397	146.478
Female	-39.5395	146.481
Female	-39.5395	146.515
Female	-39.5389	146.498
Female	-39.538	146.469
Female	-39.5379	146.455
Female	-39.5379	146.384
Female	-39.5378	146.455
Female	-39.5371	146.474
Female	-39.5371	146.446
Female	-39.536	146.447
Female	-39.5357	146.406
Female	-39.535	146.465
Female	-39.5348	146.435
Female	-39.5343	146.477
Female	-39.5342	146.516
Female	-39.5337	146.509
Female	-39.533	146.47
Female	-39.5329	146.351
Female	-39.5327	146.041
Female	-39.5326	146.451
Female	-39.5325	146.437
Female	-39.5321	146.472
Female	-39.531	146.478
Female	-39.5307	146.405
Female	-39.5299	146.339
Female	-39.5299	146.514
Female	-39.5299	146.559
Female	-39.5297	146.441
Female	-39.5291	146.434
Female	-39.5285	146.501
Female	-39.5282	146.424
Female	-39.5279	146.418
Female	-39.5278	146.409
Female	-39.5278	146.179
Female	-39.5277	146.393
Female	-39.5275	145.948
Female	-39.5275	146.515
Female	-39.5273	146.409
Female	-39.5273	146.558
Female	-39.5272	146.412
Female	-39.5268	146.411
Female	-39.5258	146.401
Female	-39.5255	146.428
Female	-39.5255	146.489
Female	-39.5255	146.419
Female	-39.5252	146.067
Female	-39.5252	146.405
Female	-39.5247	146.27
Female	-39.5241	146.04
Female	-39.5239	146.408
Female	-39.5235	146.515
Female	-39.5235	146.52
Female	-39.5235	146.527
Female	-39.5235	146.516
Female	-39.5224	146.41
Female	-39.5222	146.431
Female	-39.522	146.521
Female	-39.5214	146.271
Female	-39.5209	146.538
Female	-39.5207	146.516
Female	-39.5197	146.348
Female	-39.5194	146.324
Female	-39.5194	146.182
Female	-39.5184	146.552
Female	-39.5182	146.048
Female	-39.5175	146.347
Female	-39.5173	146.443
Female	-39.5172	146.098
Female	-39.5172	146.07
Female	-39.5171	146.399
Female	-39.517	146.53
Female	-39.5165	146.272
Female	-39.5162	146.346
Female	-39.5157	146.435
Female	-39.5154	146.554
Female	-39.515	146.551
Female	-39.515	146.317
Female	-39.5148	146.391
Female	-39.5147	146.436
Female	-39.5147	146.379
Female	-39.5146	146.38
Female	-39.5145	146.415
Female	-39.5145	146.059
Female	-39.514	146.418
Female	-39.5138	145.881
Female	-39.5134	146.465
Female	-39.5133	146.483
Female	-39.5132	146.393
Female	-39.5128	146.421
Female	-39.5119	146.552
Female	-39.5119	146.316
Female	-39.5117	146.434
Female	-39.5113	146.302
Female	-39.5109	146.297
Female	-39.5099	146.333
Female	-39.5099	146.305
Female	-39.5091	146.408
Female	-39.5084	146.307
Female	-39.5076	146.424
Female	-39.5072	146.456
Female	-39.507	146.321
Female	-39.5069	146.461
Female	-39.5069	146.311
Female	-39.5069	146.528
Female	-39.5068	146.101
Female	-39.5067	146.439
Female	-39.5067	146.488
Female	-39.5067	146.529
Female	-39.5065	146.531
Female	-39.5064	146.386
Female	-39.5061	146.405
Female	-39.506	146.535
Female	-39.5055	146.154
Female	-39.5052	146.493
Female	-39.505	146.459
Female	-39.505	146.464
Female	-39.5049	146.322
Female	-39.5044	146.528
Female	-39.5041	146.53
Female	-39.5037	146.45
Female	-39.5035	146.522
Female	-39.5034	146.263
Female	-39.5031	146.462
Female	-39.5028	145.887
Female	-39.5018	146.52
Female	-39.5018	146.521
Female	-39.5015	146.488
Female	-39.501	146.455
Female	-39.5007	146.458
Female	-39.5003	146.474
Female	-39.4998	146.453
Female	-39.4998	146.449
Female	-39.4997	146.397
Female	-39.499	146.368
Female	-39.4988	146.46
Female	-39.4985	146.393
Female	-39.4985	146.521
Female	-39.4984	146.46
Female	-39.4982	146.498
Female	-39.4981	146.448
Female	-39.4979	146.394
Female	-39.4978	146.346
Female	-39.4977	146.541
Female	-39.4974	146.399
Female	-39.4973	146.395
Female	-39.4973	146.455
Female	-39.4972	146.51
Female	-39.4969	146.401
Female	-39.4968	146.381
Female	-39.4964	146.495
Female	-39.4964	146.452
Female	-39.4962	146.484
Female	-39.4961	146.31
Female	-39.4956	146.316
Female	-39.4954	146.487
Female	-39.4954	146.346
Female	-39.4952	146.402
Female	-39.4946	146.266
Female	-39.4945	146.332
Female	-39.4942	146.483
Female	-39.4937	146.49
Female	-39.4935	146.401
Female	-39.4934	146.327
Female	-39.4928	146.318
Female	-39.4927	146.31
Female	-39.492	146.331
Female	-39.4919	146.391
Female	-39.4918	146.392
Female	-39.4917	146.345
Female	-39.4917	146.333
Female	-39.4917	146.188
Female	-39.4916	146.524
Female	-39.4915	146.342
Female	-39.4912	146.324
Female	-39.491	146.389
Female	-39.4909	146.337
Female	-39.4904	146.273
Female	-39.4902	146.428
Female	-39.4901	146.335
Female	-39.4899	145.948
Female	-39.4895	146.52
Female	-39.4894	146.505
Female	-39.489	146.338
Female	-39.4889	146.325
Female	-39.4888	146.37
Female	-39.4886	146.287
Female	-39.4884	146.327
Female	-39.4883	146.334
Female	-39.4882	146.515
Female	-39.488	146.353
Female	-39.488	146.313
Female	-39.4878	146.382
Female	-39.4873	146.381
Female	-39.4871	146.293
Female	-39.487	146.327
Female	-39.4869	146.312
Female	-39.4868	146.421
Female	-39.4867	146.277
Female	-39.4866	146.284
Female	-39.4862	146.308
Female	-39.4861	146.346
Female	-39.4861	146.365
Female	-39.486	146.355
Female	-39.4858	146.43
Female	-39.4855	146.281
Female	-39.4852	146.337
Female	-39.485	146.291
Female	-39.4845	146.348
Female	-39.4839	146.336
Female	-39.4838	146.132
Female	-39.4837	146.416
Female	-39.4836	146.297
Female	-39.4836	146.517
Female	-39.4834	146.333
Female	-39.4833	146.374
Female	-39.4833	146.348
Female	-39.4831	146.33
Female	-39.4827	146.328
Female	-39.4823	146.366
Female	-39.4822	146.347
Female	-39.482	146.127
Female	-39.4819	146.328
Female	-39.4817	146.399
Female	-39.4813	146.295
Female	-39.4813	146.311
Female	-39.4812	146.325
Female	-39.4809	146.346
Female	-39.4798	146.158
Female	-39.4798	146.375
Female	-39.4796	146.352
Female	-39.4792	146.167
Female	-39.479	146.378
Female	-39.4785	146.13
Female	-39.4784	146.478
Female	-39.4783	146.354
Female	-39.4778	146.31
Female	-39.4773	146.345
Female	-39.477	146.195
Female	-39.4767	146.151
Female	-39.4765	146.481
Female	-39.4761	146.342
Female	-39.476	146.438
Female	-39.4756	146.167
Female	-39.4753	146.341
Female	-39.4752	146.353
Female	-39.474	146.371
Female	-39.4736	146.518
Female	-39.4731	146.352
Female	-39.4725	145.984
Female	-39.4721	146.335
Female	-39.4721	146.331
Female	-39.472	146.355
Female	-39.4716	146.468
Female	-39.4713	146.442
Female	-39.471	146.38
Female	-39.4706	146.368
Female	-39.4702	146.446
Female	-39.4701	146.482
Female	-39.4699	146.262
Female	-39.4691	146.329
Female	-39.469	146.445
Female	-39.4682	146.122
Female	-39.468	146.126
Female	-39.4679	146.346
Female	-39.4674	146.467
Female	-39.4671	146.431
Female	-39.4666	146.332
Female	-39.4645	146.33
Female	-39.4641	146.177
Female	-39.4638	146.439
Female	-39.4637	146.435
Female	-39.4635	146.466
Female	-39.4628	146.445
Female	-39.4626	146.318
Female	-39.4624	146.323
Female	-39.4622	146.347
Female	-39.4622	146.174
Female	-39.462	146.354
Female	-39.4617	146.435
Female	-39.4615	146.12
Female	-39.4613	146.377
Female	-39.4603	146.458
Female	-39.4579	146.443
Female	-39.4578	146.381
Female	-39.4574	146.352
Female	-39.4567	146.1
Female	-39.4563	146.438
Female	-39.4559	146.093
Female	-39.4558	146.168
Female	-39.4558	146.319
Female	-39.4546	146.266
Female	-39.4538	146.205
Female	-39.4522	146.259
Female	-39.4513	146.088
Female	-39.4508	146.348
Female	-39.4508	146.27
Female	-39.4497	146.307
Female	-39.4493	146.245
Female	-39.4491	146.354
Female	-39.4475	146.312
Female	-39.447	146.277
Female	-39.447	146.26
Female	-39.447	146.24
Female	-39.4469	146.299
Female	-39.4463	146.167
Female	-39.4458	146.329
Female	-39.4456	146.166
Female	-39.4455	146.458
Female	-39.4453	146.283
Female	-39.4451	146.469
Female	-39.4444	146.3
Female	-39.4443	146.3
Female	-39.4442	146.206
Female	-39.4438	146.236
Female	-39.4437	146.342
Female	-39.4436	146.323
Female	-39.4434	146.298
Female	-39.4432	146.489
Female	-39.4431	146.3
Female	-39.4427	146.332
Female	-39.4423	146.317
Female	-39.4421	146.165
Female	-39.4419	146.29
Female	-39.4412	146.346
Female	-39.441	146.493
Female	-39.4408	146.232
Female	-39.4408	146.273
Female	-39.4404	146.133
Female	-39.4402	146.232
Female	-39.44	146.162
Female	-39.4396	146.35
Female	-39.4394	146.233
Female	-39.4383	146.302
Female	-39.438	146.277
Female	-39.4373	146.087
Female	-39.4371	146.315
Female	-39.4369	146.084
Female	-39.4364	146.456
Female	-39.4363	146.461
Female	-39.436	146.088
Female	-39.4348	146.237
Female	-39.4347	146.334
Female	-39.434	146.261
Female	-39.4335	146.465
Female	-39.4335	146.264
Female	-39.433	146.156
Female	-39.4327	146.302
Female	-39.4317	146.255
Female	-39.4313	146.421
Female	-39.4303	146.153
Female	-39.4294	146.464
Female	-39.4293	146.152
Female	-39.4272	146.477
Female	-39.4271	146.295
Female	-39.4271	146.422
Female	-39.4271	146.313
Female	-39.4266	146.251
Female	-39.4265	146.281
Female	-39.4249	146.267
Female	-39.4247	145.957
Female	-39.4244	146.418
Female	-39.4236	146.485
Female	-39.4226	146.276
Female	-39.4224	146.063
Female	-39.4217	146.309
Female	-39.4206	146.331
Female	-39.4203	146.15
Female	-39.4202	146.462
Female	-39.4201	146.269
Female	-39.42	146.3
Female	-39.4199	146.496
Female	-39.4196	145.965
Female	-39.4193	146.327
Female	-39.418	146.213
Female	-39.4177	146.24
Female	-39.4176	146.057
Female	-39.4171	146.266
Female	-39.4167	146.34
Female	-39.4154	146.118
Female	-39.4152	146.279
Female	-39.4151	146.389
Female	-39.4148	146.497
Female	-39.4144	146.457
Female	-39.4142	146.054
Female	-39.4141	146.279
Female	-39.4138	146.497
Female	-39.4132	146.462
Female	-39.413	146.268
Female	-39.4123	146.262
Female	-39.412	146.233
Female	-39.4117	146.354
Female	-39.4112	146.332
Female	-39.4111	146.273
Female	-39.4109	146.294
Female	-39.4108	146.262
Female	-39.4107	146.268
Female	-39.4104	146.051
Female	-39.4103	146.496
Female	-39.4102	146.267
Female	-39.4101	146.265
Female	-39.4096	146.308
Female	-39.4089	146.163
Female	-39.4089	146.465
Female	-39.4085	146.278
Female	-39.4081	146.36
Female	-39.4067	146.282
Female	-39.4056	146.097
Female	-39.4042	146.268
Female	-39.4032	146.08
Female	-39.4023	146.324
Female	-39.4022	146.265
Female	-39.4018	146.265
Female	-39.4015	146.261
Female	-39.4009	145.985
Female	-39.4005	146.281
Female	-39.4001	146.099
Female	-39.398	146.383
Female	-39.3979	146.049
Female	-39.3973	146.267
Female	-39.3971	146.218
Female	-39.3971	146.482
Female	-39.3968	146.281
Female	-39.3963	146.271
Female	-39.3956	145.971
Female	-39.3945	146.308
Female	-39.3945	146.274
Female	-39.3944	145.953
Female	-39.3939	146.051
Female	-39.3936	145.804
Female	-39.3935	145.809
Female	-39.3933	145.836
Female	-39.3932	146.365
Female	-39.3932	146.306
Female	-39.3931	146.277
Female	-39.3927	146.28
Female	-39.3927	145.813
Female	-39.3918	146.382
Female	-39.3916	146.259
Female	-39.3914	146.5
Female	-39.3914	145.905
Female	-39.3912	146.281
Female	-39.3909	146.282
Female	-39.3903	146.365
Female	-39.3902	145.978
Female	-39.3889	146.452
Female	-39.3881	145.852
Female	-39.3875	146.255
Female	-39.3872	146.187
Female	-39.3869	146.178
Female	-39.3869	146.282
Female	-39.3866	146.283
Female	-39.3855	146.309
Female	-39.385	145.909
Female	-39.3849	145.911
Female	-39.3846	145.917
Female	-39.3838	146.036
Female	-39.3836	146.19
Female	-39.3831	146.253
Female	-39.3827	146.311
Female	-39.3824	145.994
Female	-39.3823	145.881
Female	-39.3814	146.267
Female	-39.3814	145.794
Female	-39.3808	146.479
Female	-39.3807	146.033
Female	-39.3806	146.391
Female	-39.3799	146.109
Female	-39.3796	146.198
Female	-39.3793	146.376
Female	-39.3788	146.444
Female	-39.3786	146.335
Female	-39.3781	146.004
Female	-39.3779	146.249
Female	-39.377	146.031
Female	-39.3762	145.912
Female	-39.3762	145.942
Female	-39.3759	145.927
Female	-39.3758	145.795
Female	-39.3754	146.006
Female	-39.3751	146.374
Female	-39.3748	146.001
Female	-39.3747	146.501
Female	-39.3747	146.247
Female	-39.3744	146.388
Female	-39.3743	145.954
Female	-39.3723	146.386
Female	-39.3721	146.005
Female	-39.3717	146.027
Female	-39.3717	146.244
Female	-39.3713	145.971
Female	-39.3698	145.98
Female	-39.3687	146.377
Female	-39.3686	146.372
Female	-39.3683	146.118
Female	-39.3674	145.801
Female	-39.364	146.021
Female	-39.364	146.211
Female	-39.3635	146.413
Female	-39.3633	146.242
Female	-39.3629	146.261
Female	-39.3628	146.035
Female	-39.3604	146.242
Female	-39.36	146.241
Female	-39.36	146.3
Female	-39.3594	146.019
Female	-39.3593	146.124
Female	-39.359	146.029
Female	-39.3585	146.229
Female	-39.3578	146.37
Female	-39.3572	146.214
Female	-39.3565	146.018
Female	-39.3564	146.247
Female	-39.3558	146.252
Female	-39.3554	146.034
Female	-39.3529	146.168
Female	-39.3528	146.039
Female	-39.3527	146.015
Female	-39.3511	146.016
Female	-39.351	146.367
Female	-39.3504	146.13
Female	-39.3504	146.26
Female	-39.3492	146.232
Female	-39.3475	146.46
Female	-39.3465	146.303
Female	-39.3464	146.211
Female	-39.3451	146.011
Female	-39.3423	146.301
Female	-39.3415	146.136
Female	-39.3407	146.241
Female	-39.3403	146.048
Female	-39.3396	146.367
Female	-39.3388	146.216
Female	-39.3383	146.033
Female	-39.3371	145.928
Female	-39.3364	146.364
Female	-39.3363	146.262
Female	-39.3356	146.355
Female	-39.3353	146.463
Female	-39.3347	146.026
Female	-39.3342	146.297
Female	-39.3338	146.501
Female	-39.3331	145.939
Female	-39.3322	146.448
Female	-39.3319	146.472
Female	-39.3318	146.219
Female	-39.3318	146.006
Female	-39.3317	146.349
Female	-39.3308	146.222
Female	-39.3302	146.218
Female	-39.3294	146.359
Female	-39.3294	145.919
Female	-39.3292	146.222
Female	-39.3285	146.364
Female	-39.3281	146.004
Female	-39.3273	146.287
Female	-39.3269	145.917
Female	-39.3264	146.051
Female	-39.3261	146.346
Female	-39.3258	146.5
Female	-39.3256	146.359
Female	-39.3248	146.375
Female	-39.3248	145.954
Female	-39.3244	145.949
Female	-39.3232	145.956
Female	-39.3229	146.223
Female	-39.3222	146.355
Female	-39.3214	145.912
Female	-39.321	145.909
Female	-39.3208	146.339
Female	-39.3205	145.958
Female	-39.3203	146.054
Female	-39.3194	145.897
Female	-39.3194	146.058
Female	-39.3192	146.349
Female	-39.3192	146.399
Female	-39.3191	146.214
Female	-39.3186	145.897
[truncated: 7,022 more rows]
