# Supplementary material for: Sexual Niche Segregation and Gender-Specific Individual Specialisation in a Highly Dimorphic Marine Mammal
Source: PLoS One. 2015 Aug 5;10(8):e0133018. doi: 10.1371/journal.pone.0133018 (PMC4526469; doi:10.1371/journal.pone.0133018)
Supplement: S2 File — (XLSX) [file pone.0133018.s002.xlsx]

## Sheet: Sheet4
ID	Tissu	d 13C/12C (pm)	d 15N/14N (pm)
Female1	Whisker	-17.09	16.0877
Female1	Whisker	-17.058	16.1085
Female1	Whisker	-17.217	15.9955
Female1	Whisker	-16.652	16.8063
Female1	Whisker	-16.617	16.039
Female1	Whisker	-16.862	15.5894
Female1	Whisker	-16.948	15.7714
Female1	Whisker	-16.984	16.1678
Female1	Whisker	-16.975	16.4879
Female1	Whisker	-16.963	16.0243
Female1	Whisker	-16.818	16.0095
Female1	Whisker	-16.903	15.8001
Female1	Whisker	-16.81	16.4415
Female1	Whisker	-16.951	16.6731
Female1	Whisker	-16.928	16.4611
Female1	Whisker	-17.23	16.178
Female1	Whisker	-17.292	16.5543
Female1	Whisker	-17.263	16.4445
Female1	Whisker	-17.11	16.4566
Female1	Whisker	-16.975	15.7699
Female1	Whisker	-16.88	15.7202
Female1	Whisker	-16.891	15.8228
Female1	Whisker	-17.077	15.8911
Female1	Whisker	-17.129	15.9441
Female1	Whisker	-17.011	16.2469
Female1	Whisker	-16.888	16.4532
Female1	Whisker	-16.743	16.6239
Female1	Whisker	-16.753	16.6186
Female1	Whisker	-16.843	16.6286
Female1	Whisker	-16.845	16.7233
Female1	Whisker	-17.02	16.1595
Female1	Whisker	-17.366	15.6151
Female1	Whisker	-17.3073	15.2278
Female1	Whisker	-17.1378	15.3044
Female1	Whisker	-16.9116	15.3153
Female1	Whisker	-17.0258	15.2531
Female1	Whisker	-17.268	15.2448
Female1	Whisker	-17.1822	15.1002
Female1	Whisker	-17.0399	14.6463
Female1	Whisker	-16.892	13.9027
Female1	Whisker	-16.8955	13.5288
Female1	Whisker	-16.664	13.1808
Female1	Whisker	-16.9526	12.4696
Female1	Whisker	-16.9625	10.5714
Female2	Whisker	-16.982	16.3815
Female2	Whisker	-17.012	16.1088
Female2	Whisker	-17.188	16.0977
Female2	Whisker	-17.089	16.3229
Female2	Whisker	-17.119	16.4127
Female2	Whisker	-16.886	16.5618
Female2	Whisker	-16.497	16.585
Female2	Whisker	-16.416	16.0833
Female2	Whisker	-16.7	15.7036
Female2	Whisker	-16.897	15.6758
Female2	Whisker	-17.086	15.5627
Female2	Whisker	-17.177	15.7203
Female2	Whisker	-17.134	15.9673
Female2	Whisker	-17.202	16.2249
Female2	Whisker	-17.124	16.0394
Female2	Whisker	-17.063	15.8296
Female2	Whisker	-17.013	15.9201
Female2	Whisker	-17.01	15.6748
Female2	Whisker	-17.049	15.8103
Female2	Whisker	-16.998	15.8729
Female2	Whisker	-17.023	16.2221
Female2	Whisker	-17.017	16.1816
Female2	Whisker	-16.964	16.3195
Female2	Whisker	-16.949	16.3769
Female2	Whisker	-17.062	16.304
Female2	Whisker	-17.134	16.2687
Female2	Whisker	-17.294	15.908
Female2	Whisker	-17.238	15.9332
Female2	Whisker	-17.423	16.2575
Female2	Whisker	-17.11	16.9983
Female2	Whisker	-17.12	17.308
Female2	Whisker	-17.263	16.8022
Female2	Whisker	-17.05	16.0645
Female2	Whisker	-17.028	15.9974
Female2	Whisker	-17.178	16.6159
Female2	Whisker	-17.137	16.2318
Female2	Whisker	-17.014	16.5524
Female2	Whisker	-16.962	16.6824
Female2	Whisker	-16.991	16.4959
Female2	Whisker	-17.032	16.051
Female2	Whisker	-17.114	16.1006
Female2	Whisker	-17.047	16.2438
Female2	Whisker	-17.098	16.3842
Female2	Whisker	-17.021	16.6177
Female2	Whisker	-17.014	16.6588
Female2	Whisker	-16.827	16.6442
Female2	Whisker	-16.869	16.6788
Female2	Whisker	-16.841	16.6698
Female2	Whisker	-16.787	16.5201
Female2	Whisker	-16.919	16.5842
Female2	Whisker	-16.901	16.7564
Female2	Whisker	-16.982	16.8516
Female2	Whisker	-17.034	17.1062
Female2	Whisker	-17.039	17.2126
Female2	Whisker	-17.013	16.9697
Female3	Whisker	-17.2275	15.9355
Female3	Whisker	-17.1968	16.0849
Female3	Whisker	-17.1808	16.1893
Female3	Whisker	-17.2553	16.2834
Female3	Whisker	-17.1864	16.7266
Female3	Whisker	-17.0504	16.8772
Female3	Whisker	-16.9213	16.7874
Female3	Whisker	-16.862	16.5138
Female3	Whisker	-16.9411	16.1503
Female3	Whisker	-17.0418	16.2575
Female3	Whisker	-17.1672	15.9963
Female3	Whisker	-17.2373	15.7491
Female3	Whisker	-17.2094	15.7628
Female3	Whisker	-16.988	16.1615
Female3	Whisker	-17.1082	15.9249
Female3	Whisker	-17.0319	15.3357
Female3	Whisker	-16.9194	15.456
Female3	Whisker	-16.945	15.151
Female3	Whisker	-16.9188	15.434
Female3	Whisker	-16.8264	16.0057
Female3	Whisker	-16.7998	16.1083
Female3	Whisker	-16.9598	16.1285
Female3	Whisker	-17.2061	16.1905
Female3	Whisker	-17.2564	16.6659
Female3	Whisker	-17.1854	17.3438
Female3	Whisker	-17.1739	17.1757
Female3	Whisker	-17.2402	16.9175
Female3	Whisker	-17.1294	16.8192
Female3	Whisker	-16.9868	16.4783
Female3	Whisker	-17.0062	16.4811
Female3	Whisker	-16.9778	16.4225
Female3	Whisker	-17.0363	16.1984
Female3	Whisker	-17.1241	16.0604
Female3	Whisker	-17.1349	15.9412
Female3	Whisker	-17.4937	15.6653
Female3	Whisker	-17.3037	15.7941
Female3	Whisker	-17.4467	15.7172
Female3	Whisker	-17.4785	15.8178
Female3	Whisker	-17.5231	15.767
Female3	Whisker	-17.409	15.9515
Female3	Whisker	-17.3995	16.3809
Female3	Whisker	-17.2702	16.5602
Female3	Whisker	-17.1634	16.9323
Female3	Whisker	-17.0531	16.9872
Female3	Whisker	-17.0082	17.0982
Female3	Whisker	-16.9447	16.8352
Female3	Whisker	-17.1307	16.5243
Female3	Whisker	-17.0456	16.3744
Female3	Whisker	-17.0634	16.3183
Female3	Whisker	-17.1304	16.255
Female3	Whisker	-17.2534	16.4116
Female3	Whisker	-17.1792	16.0932
Female3	Whisker	-17.1731	16.1135
Female3	Whisker	-17.2055	15.9765
Female3	Whisker	-17.109	15.8387
Female3	Whisker	-17.051	15.7285
Female3	Whisker	-17.072	15.5337
Female3	Whisker	-17.16	15.5812
Female3	Whisker	-17.105	15.84
Female3	Whisker	-17.056	16.1831
Female3	Whisker	-17.081	16.1027
Female3	Whisker	-17.32	16.2514
Female3	Whisker	-17.32	16.399
Female3	Whisker	-17.215	16.9725
Female3	Whisker	-17.146	16.9975
Female3	Whisker	-17.075	16.8424
Female3	Whisker	-16.936	17.04
Female3	Whisker	-17.063	17.0892
Female3	Whisker	-17.189	16.9776
Female3	Whisker	-17.267	17.0822
Female3	Whisker	-17.31	17.0926
Female3	Whisker	-17.302	17.1563
Female3	Whisker	-17.325	16.8656
Female3	Whisker	-17.331	16.9051
Female3	Whisker	-17.389	16.8643
Female3	Whisker	-17.215	16.983
Female3	Whisker	-17.144	16.8265
Female3	Whisker	-17.042	16.9926
Female3	Whisker	-16.892	16.8837
Female4	Whisker	-17.423	15.71
Female4	Whisker	-17.237	17.124
Female4	Whisker	-17.599	17.098
Female4	Whisker	-17.733	16.892
Female4	Whisker	-17.542	16.666
Female4	Whisker	-17.332	16.796
Female4	Whisker	-17.573	16.675
Female4	Whisker	-17.519	16.704
Female4	Whisker	-17.412	16.796
Female4	Whisker	-17.255	16.957
Female4	Whisker	-17.373	16.821
Female4	Whisker	-17.239	16.998
Female4	Whisker	-17.389	16.87
Female4	Whisker	-17.332	17.347
Female4	Whisker	-17.329	17.304
Female4	Whisker	-17.196	17.35
Female4	Whisker	-17.528	16.826
Female4	Whisker	-16.985	16.897
Female4	Whisker	-16.976	16.772
Female4	Whisker	-17.299	16.575
Female4	Whisker	-17.219	16.754
Female4	Whisker	-16.942	16.679
Female4	Whisker	-16.881	16.995
Female4	Whisker	-16.899	16.994
Female4	Whisker	-16.883	17.292
Female4	Whisker	-17.153	17.333
Female4	Whisker	-17.309	17.218
Female4	Whisker	-17.286	16.96
Female4	Whisker	-17.249	16.734
Female4	Whisker	-17.243	16.739
Female4	Whisker	-17.166	16.869
Female4	Whisker	-17.361	16.702
Female4	Whisker	-17.5	16.463
Female4	Whisker	-17.543	16.367
Female4	Whisker	-17.503	16.216
Female5	Whisker	-17.257	15.2123
Female5	Whisker	-17.481	15.325
Female5	Whisker	-17.46	16.0106
Female5	Whisker	-17.704	15.9094
Female5	Whisker	-17.876	15.5275
Female5	Whisker	-17.686	15.3373
Female5	Whisker	-17.461	15.0504
Female5	Whisker	-17.586	15.0627
Female5	Whisker	-17.54	15.6992
Female5	Whisker	-17.416	15.7209
Female5	Whisker	-17.35	15.8774
Female5	Whisker	-17.377	15.8773
Female5	Whisker	-17.063	15.9643
Female5	Whisker	-17.003	16.1969
Female5	Whisker	-17.472	16.8372
Female5	Whisker	-17.386	16.3141
Female5	Whisker	-17.494	16.7953
Female5	Whisker	-17.426	16.8154
Female5	Whisker	-17.545	16.1998
Female5	Whisker	-17.591	16.2813
Female5	Whisker	-17.624	16.2467
Female5	Whisker	-17.689	16.0617
Female5	Whisker	-17.593	16.2066
Female5	Whisker	-17.28	16.1919
Female5	Whisker	-16.873	16.2789
Female5	Whisker	-16.801	16.0235
Female5	Whisker	-16.951	16.0776
Female5	Whisker	-17.031	16.5523
Female5	Whisker	-17.387	16.6722
Female5	Whisker	-17.558	16.6127
Female5	Whisker	-17.516	16.3984
Female5	Whisker	-17.567	16.2013
Female5	Whisker	-17.448	15.9788
Female5	Whisker	-17.383	16.0671
Female5	Whisker	-17.221	16.1752
Female5	Whisker	-17.163	16.2742
Female5	Whisker	-17.086	16.2149
Female5	Whisker	-17.026	16.0688
Female5	Whisker	-17.172	16.0126
Female5	Whisker	-17.21	16.2701
Female5	Whisker	-17.28	16.2871
Female5	Whisker	-17.292	16.5605
Female5	Whisker	-17.214	16.972
Female5	Whisker	-17.902	16.1154
Female5	Whisker	-17.863	16.87
Female5	Whisker	-17.848	16.712
Female5	Whisker	-17.758	16.9374
Female5	Whisker	-17.677	16.7394
Female5	Whisker	-17.501	16.7099
Female5	Whisker	-17.49	16.8602
Female5	Whisker	-17.264	17.0231
Female5	Whisker	-17.115	16.9743
Female5	Whisker	-17.168	16.8478
Female5	Whisker	-17.52	16.5696
Female5	Whisker	-16.988	17.1138
Female6	Whisker	-16.837	16.6932
Female6	Whisker	-16.621	16.4819
Female6	Whisker	-17.114	16.1503
Female6	Whisker	-17.173	16.0074
Female6	Whisker	-16.998	16.49
Female6	Whisker	-16.669	16.5613
Female6	Whisker	-16.593	16.4677
Female6	Whisker	-16.833	16.385
Female6	Whisker	-16.949	16.2779
Female6	Whisker	-17.099	16.1986
Female6	Whisker	-16.899	16.2725
Female6	Whisker	-16.81	16.3658
Female6	Whisker	-16.787	16.3327
Female6	Whisker	-16.821	16.4771
Female6	Whisker	-16.739	16.3503
Female6	Whisker	-16.818	16.3593
Female6	Whisker	-16.682	16.1414
Female6	Whisker	-16.425	16.4104
Female6	Whisker	-16.857	16.3961
Female6	Whisker	-16.823	16.503
Female6	Whisker	-16.917	16.6914
Female6	Whisker	-16.803	17.0057
Female6	Whisker	-16.68	16.8965
Female6	Whisker	-16.955	16.7912
Female6	Whisker	-16.761	16.6315
Female6	Whisker	-16.769	16.6725
Female6	Whisker	-16.745	16.6643
Female6	Whisker	-16.825	16.6736
Female6	Whisker	-16.888	16.2539
Female6	Whisker	-16.877	16.5042
Female6	Whisker	-16.818	16.3683
Female6	Whisker	-16.894	16.3807
Female6	Whisker	-16.705	16.4211
Female6	Whisker	-16.668	16.7492
Female6	Whisker	-16.669	16.7079
Female6	Whisker	-16.667	16.6286
Female6	Whisker	-16.666	16.554
Female6	Whisker	-16.592	16.8283
Female6	Whisker	-16.7074	16.8557
Female6	Whisker	-16.6267	16.6049
Female6	Whisker	-16.5818	16.5877
Female6	Whisker	-16.6779	16.637
Female6	Whisker	-16.8718	16.4428
Female6	Whisker	-17.0409	16.3656
Female6	Whisker	-16.9728	16.2151
Female6	Whisker	-16.7201	16.4025
Female6	Whisker	-16.6738	16.2597
Female6	Whisker	-16.7442	16.3321
Female6	Whisker	-16.7734	16.4046
Female6	Whisker	-16.9076	16.3391
Female6	Whisker	-16.707	16.3722
Male1	Whisker	-16.9944	16.7323
Male1	Whisker	-16.9076	16.7158
Male1	Whisker	-17.0081	16.8088
Male1	Whisker	-17.2399	16.3288
Male1	Whisker	-17.0405	16.3529
Male1	Whisker	-16.9247	16.3582
Male1	Whisker	-16.8456	16.0664
Male1	Whisker	-16.8446	15.9425
Male1	Whisker	-17.0883	16.1653
Male1	Whisker	-17.3318	16.3347
Male1	Whisker	-17.1409	16.1567
Male1	Whisker	-16.9649	16.0677
Male1	Whisker	-17.1436	15.9641
Male1	Whisker	-17.105	15.8608
Male1	Whisker	-17.193	15.573
Male1	Whisker	-17.125	15.8325
Male1	Whisker	-17.1602	16.2796
Male1	Whisker	-16.9018	16.4651
Male1	Whisker	-16.7456	16.6208
Male1	Whisker	-16.7424	16.6228
Male1	Whisker	-16.5303	16.7537
Male1	Whisker	-16.4447	17.0373
Male1	Whisker	-16.4091	16.9091
Male1	Whisker	-16.5742	16.847
Male1	Whisker	-16.7118	16.8797
Male1	Whisker	-16.7345	16.8727
Male1	Whisker	-16.7854	16.7897
Male1	Whisker	-16.8577	16.912
Male1	Whisker	-16.5938	16.4361
Male1	Whisker	-16.4171	15.601
Male1	Whisker	-16.7966	15.7574
Male1	Whisker	-17.1711	16.2607
Male1	Whisker	-17.5465	16.6835
Male1	Whisker	-17.5567	16.6946
Male1	Whisker	-17.5407	16.6505
Male1	Whisker	-17.4051	16.6509
Male1	Whisker	-17.2645	16.5656
Male1	Whisker	-16.922	16.4941
Male1	Whisker	-16.55	16.9195
Male1	Whisker	-16.531	16.7335
Male1	Whisker	-16.727	16.919
Male1	Whisker	-16.62	17.0063
Male1	Whisker	-16.469	17.2565
Male1	Whisker	-16.497	17.3138
Male1	Whisker	-16.527	17.183
Male1	Whisker	-16.758	17.0305
Male1	Whisker	-16.705	17.0066
Male1	Whisker	-16.718	16.7481
Male1	Whisker	-16.745	16.9659
Male1	Whisker	-16.579	16.9493
Male1	Whisker	-16.04	16.7806
Male1	Whisker	-16.319	16.5513
Male1	Whisker	-17.159	16.9236
Male1	Whisker	-17.377	17.1587
Male1	Whisker	-17.351	17.0016
Male1	Whisker	-17.151	16.6784
Male1	Whisker	-16.811	16.8292
Male1	Whisker	-16.844	17.1828
Male1	Whisker	-16.693	16.653
Male1	Whisker	-16.668	17.0705
Male2	Whisker	-16.442	16.3436
Male2	Whisker	-17.063	15.9945
Male2	Whisker	-16.598	16.1645
Male2	Whisker	-16.861	15.8821
Male2	Whisker	-17.117	15.7101
Male2	Whisker	-16.746	15.0749
Male2	Whisker	-16.814	15.3298
Male2	Whisker	-17.053	15.317
Male2	Whisker	-17.076	15.8112
Male2	Whisker	-16.786	15.934
Male2	Whisker	-17.132	15.8233
Male2	Whisker	-16.82	15.9646
Male2	Whisker	-16.84	15.7706
Male2	Whisker	-16.413	15.966
Male2	Whisker	-16.335	16.3489
Male2	Whisker	-16.432	16.4638
Male2	Whisker	-17.077	16.6688
Male2	Whisker	-16.907	16.0048
Male2	Whisker	-17.155	15.8887
Male2	Whisker	-17.385	16.3231
Male2	Whisker	-17.154	16.3252
Male2	Whisker	-16.739	16.0562
Male2	Whisker	-16.993	15.8846
Male2	Whisker	-16.535	16.0438
Male2	Whisker	-16.642	16.2254
Male2	Whisker	-16.487	16.3676
Male2	Whisker	-16.313	16.3932
Male2	Whisker	-16.594	16.414
Male2	Whisker	-16.22	16.3569
Male2	Whisker	-16.898	16.3229
Male2	Whisker	-16.681	16.35
Male2	Whisker	-16.882	16.1768
Male2	Whisker	-16.742	16.2484
Male2	Whisker	-16.9236	16.156
Male2	Whisker	-16.8356	16.3786
Male2	Whisker	-16.8464	16.2635
Male2	Whisker	-16.6848	16.3423
Male2	Whisker	-16.7381	16.3534
Male2	Whisker	-16.8841	16.4748
Male2	Whisker	-16.8967	16.4353
Male2	Whisker	-16.8978	16.6771
Male2	Whisker	-16.8743	16.8808
Male2	Whisker	-16.9001	16.6876
Male2	Whisker	-17.1191	16.8855
Male2	Whisker	-17.206	17.3146
Male2	Whisker	-17.1927	17.2938
Male2	Whisker	-17.3276	17.0653
Male2	Whisker	-17.6161	16.9396
Male2	Whisker	-17.4989	16.9492
Male2	Whisker	-17.6658	16.5919
Male2	Whisker	-17.4021	16.3004
Male2	Whisker	-17.2273	16.1919
Male3	Whisker	-17.034	16.801
Male3	Whisker	-16.581	17.024
Male3	Whisker	-16.768	16.99
Male3	Whisker	-17.025	16.728
Male3	Whisker	-17.032	16.781
Male3	Whisker	-16.952	16.896
Male3	Whisker	-17.144	16.982
Male3	Whisker	-17.1077	17.3152
Male3	Whisker	-17.2166	17.2337
Male3	Whisker	-17.3506	16.4006
Male3	Whisker	-17.3936	16.2658
Male3	Whisker	-17.3652	16.32
Male3	Whisker	-17.2474	16.2555
Male3	Whisker	-17.3304	16.139
Male3	Whisker	-17.2417	16.1578
Male3	Whisker	-17.1024	16.4227
Male3	Whisker	-17.0682	16.6523
Male3	Whisker	-16.9489	16.6393
Male3	Whisker	-16.8256	16.7704
Male3	Whisker	-16.5969	16.8012
Male3	Whisker	-16.5656	16.6854
Male3	Whisker	-16.5833	16.717
Male3	Whisker	-16.6026	16.8885
Male3	Whisker	-16.507	16.6976
Male3	Whisker	-16.5385	16.6607
Male3	Whisker	-16.7546	16.7434
Male3	Whisker	-16.753	16.9967
Male3	Whisker	-16.8124	17.0759
Male3	Whisker	-16.8269	17.2528
Male3	Whisker	-16.9248	17.2448
Male3	Whisker	-17.0793	17.0643
Male3	Whisker	-17.232	16.834
Male3	Whisker	-17.1497	16.5432
Male3	Whisker	-17.2174	16.6519
Male3	Whisker	-17.1412	16.6271
Male3	Whisker	-17.2642	16.4782
Male3	Whisker	-17.2399	16.5014
Male3	Whisker	-17.2852	16.61
Male3	Whisker	-17.1685	16.5823
Male3	Whisker	-17.1285	16.7106
Male3	Whisker	-16.9325	16.8403
Male3	Whisker	-16.8275	16.8483
Male3	Whisker	-16.6905	16.9562
Male3	Whisker	-16.5498	17.1426
Male3	Whisker	-16.5384	17.0118
Male3	Whisker	-16.5244	16.8755
Male3	Whisker	-16.3499	16.7783
Male3	Whisker	-16.234	17.1397
Male3	Whisker	-16.2051	17.0523
Male3	Whisker	-16.1287	17.382
Male3	Whisker	-16.1618	17.564
Male3	Whisker	-16.0914	17.62
Male3	Whisker	-16.2223	17.611
Male3	Whisker	-16.2239	17.45
Male3	Whisker	-16.3885	17.371
Male3	Whisker	-16.7702	17.142
Male3	Whisker	-16.8749	17.012
Male3	Whisker	-16.8722	16.807
Male3	Whisker	-16.912	16.922
Male3	Whisker	-16.8687	16.892
Male3	Whisker	-16.7675	16.976
Male3	Whisker	-16.6665	17.189
Male3	Whisker	-16.7042	17.213
Male3	Whisker	-16.8558	16.956
Male3	Whisker	-17.0716	16.865
Male3	Whisker	-17.0824	16.902
Male3	Whisker	-16.8688	17.32
Male4	Whisker	-16.6532	16.9276
Male4	Whisker	-16.5089	16.9742
Male4	Whisker	-16.4792	17.1353
Male4	Whisker	-16.5688	17.0903
Male4	Whisker	-16.5641	17.2586
Male4	Whisker	-16.613	17.2217
Male4	Whisker	-16.427	17.3575
Male4	Whisker	-16.4466	17.254
Male4	Whisker	-16.439	17.0761
Male4	Whisker	-16.63	16.9934
Male4	Whisker	-16.564	16.9764
Male4	Whisker	-16.67	17.1633
Male4	Whisker	-17.022	16.6855
Male4	Whisker	-17.1	16.4379
Male4	Whisker	-16.886	16.3471
Male4	Whisker	-16.992	16.4012
Male4	Whisker	-16.905	16.5559
Male4	Whisker	-16.988	16.3905
Male4	Whisker	-16.994	16.4042
Male4	Whisker	-16.947	16.2712
Male4	Whisker	-16.841	16.4242
Male4	Whisker	-16.844	16.3936
Male4	Whisker	-16.63	16.5677
Male4	Whisker	-16.758	16.5602
Male4	Whisker	-16.717	16.6048
Male4	Whisker	-16.55	16.5846
Male4	Whisker	-16.309	16.5228
Male4	Whisker	-16.496	16.6082
Male4	Whisker	-16.741	16.7882
Male4	Whisker	-16.606	16.9442
Male4	Whisker	-16.628	16.9967
Male4	Whisker	-16.667	17.0965
Male4	Whisker	-16.39	17.2434
Male4	Whisker	-16.521	17.3081
Male4	Whisker	-16.502	17.2122
Male4	Whisker	-16.466	17.1673
Male4	Whisker	-16.623	17.0691
Male4	Whisker	-16.592	16.9025
Male4	Whisker	-16.886	16.8443
Male4	Whisker	-17.144	16.5391
Male4	Whisker	-17.25	16.3263
Male4	Whisker	-17.124	16.4155
Male4	Whisker	-17.16	16.5529
Male4	Whisker	-17.084	16.4394
Male4	Whisker	-17.14	16.4629
Male4	Whisker	-17.162	16.3891
Male4	Whisker	-16.94	16.3419
Male4	Whisker	-16.851	16.3899
Male4	Whisker	-16.691	16.5486
Male4	Whisker	-16.643	16.5668
Male4	Whisker	-16.6282	16.5024
Male4	Whisker	-16.746	16.7326
Male4	Whisker	-16.6783	16.0694
Male4	Whisker	-16.6197	16.8335
Male4	Whisker	-16.5555	16.8855
Male4	Whisker	-16.5371	17.1173
Male4	Whisker	-16.4156	17.1366
Male4	Whisker	-16.2434	17.3374
Male4	Whisker	-16.2479	17.3585
Male4	Whisker	-16.2696	17.0797
Male4	Whisker	-16.4644	16.9864
Male4	Whisker	-16.7302	16.8449
Male4	Whisker	-16.7351	16.6286
Male4	Whisker	-16.958	16.6626
Male4	Whisker	-16.952	16.4688
Male4	Whisker	-16.7392	16.8604
Male4	Whisker	-16.7254	16.7207
Male4	Whisker	-16.9007	16.6782
Male4	Whisker	-16.8821	16.6245
Male4	Whisker	-16.9352	16.5738
Male4	Whisker	-16.8858	16.6057
Male4	Whisker	-16.8596	16.5503
Male4	Whisker	-16.8023	16.6915
Male4	Whisker	-16.9316	16.5478
Male4	Whisker	-16.8841	16.4324
Male4	Whisker	-16.7117	16.569
Male4	Whisker	-16.6079	16.6352
Male4	Whisker	-16.6253	16.8913
Male4	Whisker	-16.6775	17.1509
Male4	Whisker	-16.8198	17.0878
Male5	Whisker	-16.7041	16.9533
Male5	Whisker	-16.5836	16.9176
Male5	Whisker	-16.562	16.8045
Male5	Whisker	-16.88	16.7097
Male5	Whisker	-16.7384	16.7328
Male5	Whisker	-16.5093	16.8464
Male5	Whisker	-16.3528	16.6785
Male5	Whisker	-16.2411	16.6689
Male5	Whisker	-16.0382	16.6474
Male5	Whisker	-16.4506	16.782
Male5	Whisker	-17.0108	16.267
Male5	Whisker	-17.0031	16.1937
Male5	Whisker	-16.955	16.244
Male5	Whisker	-16.6775	16.4748
Male5	Whisker	-16.5439	16.508
Male5	Whisker	-16.6305	16.4924
Male5	Whisker	-16.685	16.4622
Male5	Whisker	-16.6264	16.2612
Male5	Whisker	-16.5758	16.6966
Male5	Whisker	-16.8469	16.7658
Male5	Whisker	-16.6161	16.7569
Male5	Whisker	-16.6328	17.0341
Male5	Whisker	-16.5717	17.1976
Male5	Whisker	-16.6573	17.1436
Male5	Whisker	-16.6332	17.1401
Male5	Whisker	-16.6105	16.9745
Male5	Whisker	-16.6058	16.9544
Male5	Whisker	-16.9398	16.6716
Male5	Whisker	-16.7775	16.6487
Male5	Whisker	-16.8215	16.9116
Male5	Whisker	-16.9418	16.6909
Male5	Whisker	-16.8844	16.8815
Male5	Whisker	-16.8819	16.7829
Male5	Whisker	-16.8043	16.8451
Male5	Whisker	-16.6719	16.9264
Male5	Whisker	-16.5125	17.0778
Male5	Whisker	-16.4726	17.1553
Male5	Whisker	-16.5138	17.1406
Male5	Whisker	-16.5669	17.2248
Male5	Whisker	-16.5678	17.2675
Male5	Whisker	-16.4767	17.3675
Male5	Whisker	-16.379	17.3942
Male5	Whisker	-16.3053	17.1867
Male5	Whisker	-16.0775	17.1024
Male5	Whisker	-16.2915	16.8883
Male5	Whisker	-16.4569	16.9366
Male5	Whisker	-16.5724	16.7752
Male5	Whisker	-16.5549	16.6698
Male5	Whisker	-16.6626	16.5193
Male5	Whisker	-16.6972	16.579
Male5	Whisker	-16.654	16.749
Male5	Whisker	-16.7057	16.7056
Male5	Whisker	-16.7891	16.7351
Male5	Whisker	-16.933	16.6222
Male5	Whisker	-16.7134	16.7495
Male5	Whisker	-16.6837	17.2037
Male5	Whisker	-16.7003	17.268
Male5	Whisker	-16.7648	17.1097
Male5	Whisker	-16.7252	17.1657
Male5	Whisker	-16.6746	17.3789
Male5	Whisker	-16.6255	17.4921
Male5	Whisker	-16.601	17.4772
Male5	Whisker	-16.6178	17.4548
Male5	Whisker	-16.7346	17.5377
Male5	Whisker	-16.8236	17.3724
Male5	Whisker	-17.2048	17.4504
Male5	Whisker	-17.1051	17.4764
Male5	Whisker	-17.154	17.531
Male5	Whisker	-17.4314	17.3769
Male6	Whisker	-16.7525	16.953
Male6	Whisker	-16.8704	16.92
Male6	Whisker	-16.7723	17.04
Male6	Whisker	-16.7573	16.853
Male6	Whisker	-16.7392	17.059
Male6	Whisker	-16.913	17.53
Male6	Whisker	-16.8292	17.463
Male6	Whisker	-16.8847	16.822
Male6	Whisker	-17.0184	16.559
Male6	Whisker	-16.9306	16.629
Male6	Whisker	-17.1416	16.523
Male6	Whisker	-17.2223	16.633
Male6	Whisker	-17.1045	16.65
Male6	Whisker	-16.9591	16.627
Male6	Whisker	-16.9852	16.668
Male6	Whisker	-16.5917	17.015
Male6	Whisker	-16.5076	17.054
Male6	Whisker	-16.7657	17.046
Male6	Whisker	-16.9821	17.591
Male6	Whisker	-16.8303	17.742
Male6	Whisker	-16.911	17.27
Male6	Whisker	-17.0012	17.047
Male6	Whisker	-17.1991	16.871
Male6	Whisker	-17.196	16.747
Male6	Whisker	-17.2657	16.776
Male6	Whisker	-17.2488	16.713
Male6	Whisker	-16.9934	16.895
Male6	Whisker	-16.8859	16.954
Male6	Whisker	-16.7878	16.97
Male6	Whisker	-16.5407	17.06
Male6	Whisker	-16.5471	17.055
Male6	Whisker	-16.4831	17.02
Male6	Whisker	-16.3957	17.269
Male6	Whisker	-16.5542	17.607
Male6	Whisker	-16.8407	17.306
Male6	Whisker	-16.6837	17.243
Male6	Whisker	-17.0211	16.999
Male6	Whisker	-16.9487	16.954
Male6	Whisker	-16.7178	17.062
Male6	Whisker	-16.5784	17.167
Male6	Whisker	-16.705	17.214
Male6	Whisker	-16.6236	17.307
Male6	Whisker	-16.8445	17.094
Male6	Whisker	-16.707	16.904
Male6	Whisker	-16.6801	16.986
Male6	Whisker	-16.7976	17.442
Male6	Whisker	-16.7118	17.273
Male6	Whisker	-16.9725	18.062
Male6	Whisker	-16.9587	18.189
Male6	Whisker	-16.9937	17.61
Male6	Whisker	-17.2327	17.513
Male6	Whisker	-17.4504	17.297
Male6	Whisker	-17.4217	17.426
Male6	Whisker	-17.366	17.364
Male6	Whisker	-17.3393	17.31
Male6	Whisker	-17.3553	17.317
Male6	Whisker	-17.3775	17.163
Male6	Whisker	-17.3116	16.947
Male6	Whisker	-17.0435	17.109
Male6	Whisker	-16.7664	17.117
Male6	Whisker	-16.7001	17.225
Male6	Whisker	-16.7039	17.489
Male6	Whisker	-16.6882	17.342
Male6	Whisker	-16.7011	17.385
Male6	Whisker	-16.6497	17.834
Male6	Whisker	-16.7477	17.816
Male6	Whisker	-16.817	17.164
Male6	Whisker	-16.806	17.2641
Male6	Whisker	-16.653	16.9709
Male6	Whisker	-16.71	17.0005
Male6	Whisker	-16.761	15.8504
Male6	Whisker	-16.626	16.4239
Male6	Whisker	-16.627	16.5181
Male6	Whisker	-16.365	15.5481
Male6	Whisker	-16.55	16.4715
Female1	Plasma	-18.513	15.4784
Female2	Plasma	-19.083	15.4519
Female3	Plasma	-18.603	15.6466
Female4	Plasma	-18.913	15.9267
Female5	Plasma	-19.435	15.1087
Female6	Plasma	-19.135	16.0377
Male1	Plasma	-19.181	15.8026
Male2	Plasma	-19.07	15.5211
Male3	Plasma	-18.596	16.4489
Male4	Plasma	-19.039	16.5874
Male5	Plasma	-19.184	16.1496
Male6	Plasma	-18.965	16.1445
Female1	Red blood cells	-19.382	15.3847
Female2	Red blood cells	-19.515	15.4909
Female3	Red blood cells	-19.367	15.3911
Female4	Red blood cells	-19.617	15.5839
Female5	Red blood cells	-19.643	15.1406
Female6	Red blood cells	-19.336	16.0128
Male1	Red blood cells	-19.515	15.8002
Male2	Red blood cells	-19.612	15.7037
Male3	Red blood cells	-19.482	16.0436
Male4	Red blood cells	-19.264	16.2403
Male5	Red blood cells	-19.22	16.0961
Male6	Red blood cells	-19.443	15.7151
